# Supplementary material for: Genetic Variants in Antioxidant Genes Modulate the Relationships Among Obesity-Related Oxidative Stress Markers in Mexican Children
Source: Antioxidants (Basel). 2025 Jul 22;14(8):896. doi: 10.3390/antiox14080896 (PMC12382951; doi:10.3390/antiox14080896)
Supplement: Supplementary file 1 [file antioxidants-14-00896-s001.zip]

Archive with 1 entries (1 files):
- antioxidants-3723007-supplementary.pdf
